# Supplementary material for: Brain glucose extraction is fixed at 10% despite twofold variability in resting cerebral blood flow in healthy humans
Source: J Cereb Blood Flow Metab. 2025 Dec 7:0271678X251400247. Online ahead of print. doi: 10.1177/0271678X251400247 (PMC12685695; doi:10.1177/0271678X251400247)
Supplement: sj-csv-2-jcb-10.1177_0271678X251400247 – Supplemental material for Brain glucose extraction is fixed at 10% despite twofold variability in resting cerebral blood flow in healthy humans [file sj-csv-2-jcb-10.1177_0271678X251400247.csv]

study	sex	age	bmi	gCBF	ngCBF	tBrainMass	Hba(g/dL)	SaO2	PaO2(mmHg)	PaCO2	CaO2(mL/dL)	CaCO2	aGlu	aLac	pHa	Hbv	SvO2	PvO2	PvCO2	CvO2	CvCO2	vGlu	vLac	pHv	RQ	CDO2	CDO2mmol6	CDglc	CMRO2	CMRO2scaled	nCMRO2scaled	CMRglc	nCMRglc	CMRlac	CMRcho	OGIcalc	OCIcalc	OEF	GEF	LEF	A-VO2	A-VO2mmol6	A-VGLU	A-VLAC	A-VLAC2	A-VCHO	AG	nAG
1	M	26	24.16326531	555.387	44.41994688	1250.309915	13.4	97.4	92.2	42.3	18.3	60.89130681	5.7	0.6	7.388	13.5	69.8	40.2	50.5	13	66.97280462	5.2	0.7	7.35	1.147452418	101.635821	4.532957617	3.1657059	29.435511	0.218803965	0.017499978	0.2776935	0.022209973	-0.0555387	0.24992415	4.7276	5.252888889	28.96174863	8.771929825	-16.66666667	5.3	0.393966667	0.5	-0.1	-0.05	0.45	0.058889535	0.004709995
1	M	27	23.51020408	792.52992	63.62846619	1245.558737	13.3	98.2	98.3	36.8	18.2	56.62888891	6	0.7	7.417	13.2	56.8	31.9	49	10.4	65.84697788	5.4	0.7	7.354	1.181806279	144.2404454	6.433123867	4.75517952	61.81733376	0.459508848	0.036891785	0.475517952	0.03817708	0	0.475517952	5.798	5.798	42.85714286	10	0	7.8	0.5798	0.6	0	0	0.6	0.016009104	0.001285295
1	M	41	21.87755102	591.55404	50.09318996	1180.907106	13.7	96.6	85.7	41.7	18.5	60.60711306	6.2	0.6	7.392	13.5	59.6	34.9	52.8	11.2	68.34294939	5.6	0.6	7.338	1.059703607	109.4374974	4.880912384	3.667635048	43.18344492	0.320996941	0.027182235	0.354932424	0.030055914	0	0.354932424	5.426333333	5.426333333	39.45945946	9.677419355	0	7.3	0.542633333	0.6	0	0	0.6	0.033935483	0.002873679
1	M	21	21.14631991	655.82076	51.46360108	1274.33904	15.1	97.8	97.5	43.6	20.7	61.99405268	5.3	0.7	7.382	15.1	70.2	37.8	53.8	14.6	68.58878989	4.8	0.7	7.332	1.08110446	135.7548973	6.05466842	3.475850028	40.00506636	0.297370993	0.023335312	0.32791038	0.025731801	0	0.32791038	5.4412	5.4412	29.46859903	9.433962264	0	6.1	0.453433333	0.5	0	0	0.5	0.030539387	0.002396488
1	M	25	23.18367347	692.61696	55.18511909	1255.079216	14	98	100	40.7	19.2	63.25646122	6.8	0.8	7.421	14	66.4	36.1	51.2	12.9	71.05539365	6.2	0.9	7.369	1.237925782	132.9824563	5.931017552	4.709795328	43.63486848	0.324352522	0.025843191	0.415570176	0.033111071	-0.069261696	0.380939328	4.683	5.108727273	32.8125	8.823529412	-12.5	6.3	0.4683	0.6	-0.1	-0.05	0.55	0.091217654	0.00726788
1	M	26	26.21882086	673.911	53.89951659	1250.309915	12.2	98.2	98	42.9	16.8	62.9724727	5.8	0.5	7.397	12.1	66.2	35.6	52.3	11.1	68.66866491	5.2	0.5	7.346	0.999331967	113.217048	5.049480341	3.9086838	38.412927	0.285536091	0.022837225	0.4043466	0.03233971	0	0.4043466	4.237	4.237	33.92857143	10.34482759	0	5.7	0.4237	0.6	0	0	0.6	0.118810509	0.009502485
1	M	29	20.0617284	765.1056	61.89621514	1236.110477	13.6	97.7	95.2	44.2	18.6	64.07684057	6	0.8	7.391	13.4	69.9	38.1	52.3	13	69.34934586	5.3	0.8	7.35	0.941518801	142.3096416	6.347010015	4.5906336	42.8459136	0.318487958	0.025765331	0.53557392	0.043327351	0	0.53557392	3.568	3.568	30.10752688	11.66666667	0	5.6	0.416266667	0.7	0	0	0.7	0.217085962	0.017562019
1	M	25	21.55102041	798.7392	63.64054076	1255.079216	14.6	97.8	96	42.6	19.9	63.11025485	7	1.1	7.4	14.5	71.4	39.2	51	14.3	69.58539977	6.5	1.1	7.362	1.156275879	158.9491008	7.089129896	5.5911744	44.7293952	0.332488504	0.026491436	0.3993696	0.03182027	0	0.3993696	4.9952	4.9952	28.14070352	7.142857143	0	5.6	0.416266667	0.5	0	0	0.5	0.066881096	0.005328835
1	M	41	22.89307408	605.97852	51.31466453	1180.907106	13.7	97.4	94.4	43.4	18.6	64.54237401	5.5	0.5	7.402	13.6	73.6	41.3	51.5	13.9	70.96131657	5.1	0.5	7.367	1.36573246	112.7120047	5.026955411	3.33288186	28.48099044	0.211708696	0.017927633	0.242391408	0.020525866	0	0.242391408	5.2405	5.2405	25.2688172	7.272727273	0	4.7	0.349366667	0.4	0	0	0.4	0.030682712	0.002598233
1	M	24	21.13271344	831.30096	65.98324678	1259.866709	14.2	97.4	89.6	40.9	19.3	62.85389273	5.4	0.4	7.416	14	68.1	36.6	50	13.1	68.7164536	4.8	0.5	7.365	0.945574334	160.4410853	7.155672403	4.489025184	51.54065952	0.383118902	0.030409479	0.498780576	0.039589948	-0.083130096	0.457215528	4.608666667	5.027636364	32.12435233	11.11111111	-25	6.2	0.460866667	0.6	-0.1	-0.05	0.55	0.115661674	0.009180469
1	M	26	24.93372049	663.76632	53.08814336	1250.309915	14.3	97.1	90.8	44.4	19.4	60.11792317	6.3	1.1	7.361	14.2	64.6	35.8	51.7	12.7	65.49855131	5.7	1.1	7.329	0.803078827	128.7706661	5.743171707	4.181727816	44.47234344	0.330577753	0.026439665	0.398259792	0.031852886	0	0.398259792	4.980333333	4.980333333	34.53608247	9.523809524	0	6.7	0.498033333	0.6	0	0	0.6	0.067682039	0.005413221
2	F	22		669.12	56.17475904	1191.139956	13.2	95.6	90.8	43.1	17.182128	60.91455748	5.3	0.8	7.38	13.2	67.8	38.3	51.4	12.107364	66.02160059	4.9	0.8	7.336	1.006360712	114.9690549	5.127619847	3.546336	33.95626088	0.252408206	0.021190474	0.267648	0.022469904	0	0.267648	5.65836186	5.65836186	29.53513092	7.547169811	0	5.074764	0.377224124	0.4	0	0	0.4	0.015239794	0.001279429
2	F	31		871.98	75.34795456	1157.270964	13.6	93.2	77	44.8	17.215768	61.92225148	4.9	0.5	7.37	13.6	62.8	37.1	53.7	11.555972	68.17412684	4.5	0.6	7.33	1.104611432	150.1180538	6.6952652	4.272702	49.35228916	0.366852016	0.031699751	0.348792	0.030139182	-0.087198	0.305193	6.31067254	7.212197189	32.87565213	8.163265306	-20	5.659796	0.420711503	0.4	-0.1	-0.05	0.35	-0.018060016	-0.001560569
2	F	27		1195.44	101.9823098	1172.203299	12.6	96.5	94.6	40.7	16.57	61.03250238	5.4	0.4	7.406	12.9	70.6	38	50.2	12.318	67.43428836	5.1	0.5	7.356	1.505594069	198.084408	8.834564597	6.455376	50.8301088	0.377837142	0.032233073	0.358632	0.030594693	-0.119544	0.29886	6.321306667	7.585568	25.66083283	5.555555556	-25	4.252	0.316065333	0.3	-0.1	-0.05	0.25	-0.019205142	-0.00163838
2	F	23		938.94	79.0800652	1187.328308	13.5	94.4	79.5	42.4	17.31546	58.99463285	6.3	0.4	7.373	13.4	73.6	41.1	49.8	13.338916	64.32772764	6	0.5	7.339	1.341138132	162.5817801	7.251147394	5.915322	37.33736223	0.277541059	0.023375258	0.281682	0.02372402	-0.093894	0.234735	5.911795413	7.094154496	22.96528074	4.761904762	-25	3.976544	0.295589771	0.3	-0.1	-0.05	0.25	0.004140941	0.000348761
2	F	22		833.82	70.00184957	1191.139956	14.9	94.4	78.1	42.2	19.082204	59.61089809	5.4	0.4	7.379	14.7	73.9	40.9	48.2	14.679522	64.2409379	4.9	0.5	7.352	1.051640753	159.1112334	7.096361009	4.502628	36.71044305	0.27288096	0.022909227	0.41691	0.035000925	-0.083382	0.375219	3.927192344	4.363547049	23.0721881	9.259259259	-25	4.402682	0.327266029	0.5	-0.1	-0.05	0.45	0.14402904	0.012091697
2	F	33		960.78	83.55507602	1149.87628	13	94.2	78.6	43.2	16.64544	58.71683682	6.1	0.4	7.363	13	69.1	38.7	49.4	12.15332	62.69170742	5.6	0.4	7.331	0.884854056	159.9260584	7.132702206	5.860758	43.15939054	0.320818136	0.027900231	0.48039	0.041777538	0	0.48039	4.00697104	4.00697104	26.98709076	8.196721311	0	4.49212	0.333914253	0.5	0	0	0.5	0.159571864	0.013877307
2	M	27		787.92	63.25835759	1245.558737	14.9	96.1	92.2	42.9	19.463926	63.15043938	5.7	0.8	7.397	15.1	64.9	34.8	54.2	13.236266	72.30730222	5.2	0.9	7.351	1.470353686	153.3601657	6.839863392	4.491144	49.06897867	0.364746075	0.029283731	0.39396	0.031629179	-0.078792	0.354564	5.55507272	6.172303022	31.99590874	8.771929825	-12.5	6.22766	0.462922727	0.5	-0.1	-0.05	0.45	0.029213925	0.002345447
2	M	21		1024.38	80.3852011	1274.33904	15.2	95.7	90.6	47	19.763976	63.84967334	5.5	0.8	7.362	14.2	76.7	44.2	47.6	14.727076	61.78059412	4.8	0.7	7.341	-0.410784255	202.4582173	9.029636494	5.63409	51.59699622	0.383537672	0.030096988	0.717066	0.056269641	0.102438	0.768285	3.209224857	2.995276533	25.48525661	12.72727273	12.5	5.0369	0.374409567	0.7	0.1	0.05	0.75	0.333528328	0.026172652
2	M	30		1335.78	108.475363	1231.413257	14.1	95.4	92.5	42.9	18.302376	60.54496292	4.9	0.4	7.379	14	76.8	43.5	46.8	14.53818	62.42335737	4.5	0.4	7.353	0.49901611	244.4794781	10.90378472	6.545322	50.28137733	0.373758238	0.030351975	0.534312	0.043390145	0	0.534312	4.19707854	4.19707854	20.56670675	8.163265306	0	3.764196	0.279805236	0.4	0	0	0.4	0.160553762	0.013038171
2	M	24		955.92	75.87469316	1259.866709	14.4	95.6	88.1	42.7	18.711276	59.72533015	5.7	0.4	7.375	14.6	71.2	38.9	52.7	14.046268	67.90092324	5.4	0.5	7.337	1.752535705	178.8648295	7.977371397	5.448744	44.59374447	0.331480167	0.026310733	0.286776	0.022762408	-0.095592	0.23898	6.935311893	8.322374272	24.93153326	5.263157895	-25	4.665008	0.346765595	0.3	-0.1	-0.05	0.25	-0.044704167	-0.003548325
2	M	30		986.1	80.07872211	1231.413257	14.6	95.9	88	43.7	19.025876	65.20895761	5.3	0.5	7.403	14.9	63.9	34.4	54.3	12.861474	73.28634346	4.8	0.5	7.356	1.310327563	187.6141632	8.36759168	5.22633	60.78716812	0.451851283	0.036693716	0.49305	0.040039361	0	0.49305	5.498646584	5.498646584	32.40009553	9.433962264	0	6.164402	0.458220549	0.5	0	0	0.5	0.041198717	0.003345645
2	M	29		1111.92	89.95312482	1236.110477	12.9	96.5	93.9	41	16.96269	63.37510219	5.5	0.5	7.419	12.9	67.8	35	47.6	11.824908	69.20724936	5.1	0.6	7.39	1.13514882	188.6115426	8.412074802	6.11556	57.12802561	0.424651657	0.03435386	0.444768	0.03598125	-0.111192	0.389172	5.72862693	6.547002206	30.28872189	7.272727273	-20	5.137782	0.381908462	0.4	-0.1	-0.05	0.35	0.020116343	0.00162739
3	F	27		457.479	39.02727455	1172.203299	11.96666667	98.5	16.50443329	38.43333333	15.84324463	64.49783448	5.866666667	0.966666667	8.0084275	11.96666667	63.36666667	4.158699742	7.954391324	10.25611533	71.3213395	5.333333333	1.033333333	7.9439215	1.221289977	72.4795171	3.232586463	2.6838768	25.55994325	0.189995578	0.016208415	0.2439888	0.020814546	-0.0304986	0.2287395	4.672236877	4.983719335	35.26505731	9.090909091	-6.896551724	5.5871293	0.415309945	0.533333333	-0.066666667	-0.033333333	0.5	0.053993222	0.004606131
3	F	33		626.4611	54.48073943	1149.87628	14.13333333	97.63333333	87.45926637	42.33333333	18.7527698	65.94101414	5.1	0.633333333	7.421878929	14	61.3	34.62579967	53.74243136	11.60204667	74.40510175	4.466666667	0.7	7.367180869	1.183668764	117.478808	5.239554835	3.19495161	44.79649879	0.332987308	0.028958533	0.396758697	0.034504468	-0.041764073	0.37587666	5.035614501	5.315370862	38.13155715	12.41830065	-10.52631579	7.150723132	0.531537086	0.633333333	-0.066666667	-0.033333333	0.6	0.063771389	0.005545935
3	F	27		734.0228	62.6190696	1172.203299	12.36666667	96.4	90.10241065	37.56666667	16.24498323	60.56188946	5.533333333	0.566666667	7.43738799	12.46666667	63.4	36.90726328	48.7660423	10.69683467	68.59506144	5.066666667	0.6	7.375351088	1.447901382	119.2418808	5.318187882	4.061592826	40.72467545	0.302720087	0.025824879	0.342543973	0.029222232	-0.024467427	0.33031026	5.302444843	5.498831689	34.15299657	8.43373494	-5.882352941	5.548148565	0.412412377	0.466666667	-0.033333333	-0.016666667	0.45	0.039823886	0.003397353
3	F	25		495.4855	41.99949504	1179.741565	14.13333333	98.16666667	93.96284837	37.8	18.87362921	62.85292177	5.733333333	0.533333333	7.450078589	14.23333333	60.66666667	34.2720529	49.55804972	11.67050867	72.25007916	5.1	0.6	7.389262503	1.304595325	93.51609606	4.170817884	2.840783533	35.69041785	0.265298773	0.022487872	0.313807483	0.02659968	-0.033032367	0.2972913	5.07251331	5.354319605	38.16499977	11.04651163	-12.5	7.203120545	0.535431961	0.633333333	-0.066666667	-0.033333333	0.6	0.04850871	0.004111808
3	F	24		533.123581	45.04525409	1183.528857	12.73333333	98.53333333	104.4395935	35.83333333	17.12571811	56.27380525	4.766666667	0.466666667	7.42604342	12.76666667	57.66666667	34.65350368	47.804315	9.96388	65.62811525	4.3	0.533333333	7.363725835	1.306132568	91.30124166	4.072035378	2.541222403	38.18144782	0.283815429	0.02398044	0.248791004	0.021021119	-0.035541572	0.231020218	6.844670997	7.371184151	41.81919886	9.79020979	-14.28571429	7.161838114	0.5323633	0.466666667	-0.066666667	-0.033333333	0.433333333	-0.035024425	-0.002959322
3	M	33		570.47	46.85860698	1217.428423	13.53333333	96.83333333	86.02951998	41.36666667	17.81910123	63.13389085	4.866666667	0.433333333	7.413255396	13.46666667	63.7	34.96233907	50.86503712	11.60158733	70.69766159	4.4	0.5	7.369591296	1.216526551	101.6526268	4.533707155	2.776287334	35.46905151	0.263653283	0.021656574	0.266219333	0.02186735	-0.038031333	0.247203667	5.942166849	6.399256607	34.8924102	9.589041096	-15.38461538	6.217513893	0.462168533	0.466666667	-0.066666667	-0.033333333	0.433333333	0.00256605	0.000210776
3	M	28		511.1611	41.19524083	1240.825614	14.43333333	98.2	91.32056795	39.36666667	19.26649637	61.94288248	5.066666667	0.5	7.42615701	14.46666667	62.43333333	33.836778	50.24115479	12.20891867	70.55120887	4.466666667	0.566666667	7.373213044	1.219728178	98.48283478	4.392334431	2.589882907	36.07559182	0.268161899	0.02161157	0.30669666	0.024717144	-0.034077407	0.289657957	5.24613276	5.554728805	36.63134993	11.84210526	-13.33333333	7.057577704	0.524613276	0.6	-0.066666667	-0.033333333	0.566666667	0.038534761	0.003105574
3	M	22		525.0024	41.3551655	1269.496552	15.76666667	98.83333333	103.1192705	40.46666667	21.19039914	62.55894558	5.6	0.566666667	7.418024576	15.8	69.83333333	37.47166308	50.86047074	14.891032	71.178782	5.1	0.666666667	7.372084078	1.36836546	111.2501041	4.961754641	2.94001344	33.0718287	0.245833927	0.019364679	0.2625012	0.020677583	-0.05250024	0.23625108	5.619035493	6.24337277	29.72745866	8.928571429	-17.64705882	6.299367145	0.468252958	0.5	-0.1	-0.05	0.45	0.016667273	0.001312904
3	M	32		740.1832	60.56787323	1222.072298	13.43333333	97.56666667	87.97808673	41.26666667	17.82619759	63.83189572	4.9	0.5	7.419145001	13.46666667	67.56666667	37.43147064	50.42528192	12.30919267	70.41351392	4.433333333	0.533333333	7.372146384	1.192969425	131.9465198	5.884814781	3.62689768	40.83594361	0.303547181	0.024838725	0.345418827	0.028265008	-0.024672773	0.33308244	5.272680423	5.467964883	30.94885995	9.523809524	-6.666666667	5.517004927	0.410097366	0.466666667	-0.033333333	-0.016666667	0.45	0.041871646	0.003426282
3	M	26		658.0307	52.62940749	1250.309915	14.5	98.3	96.82077079	41.7	19.39050965	62.71133784	5.5	0.766666667	7.406573357	14.43333333	63.7	35.2094755	52.6856303	12.42447067	71.22306914	4.9	0.8	7.356956603	1.221889703	127.5955064	5.690759585	3.61916885	45.83867506	0.340734151	0.027251975	0.39481842	0.031577644	-0.021934357	0.383851242	5.178088974	5.326034374	35.92499169	10.90909091	-4.347826087	6.966038979	0.517808897	0.6	-0.033333333	-0.016666667	0.583333333	0.054084269	0.004325669
3	M	32		676	55.31587626	1222.072298	14.9	98.1	90.75735293	41.66	19.85784606	65.93221891	6.033333333	0.6	7.428456654	14.8	55.66666667	31.18804037	54.21168824	11.12898267	75.68061595	5.266666667	0.666666667	7.369152623	1.116800276	134.2390394	5.987061156	4.078533333	59.00711653	0.438619566	0.035891458	0.518266667	0.042408838	-0.045066667	0.495733333	5.077921399	5.308736008	43.95674821	12.70718232	-11.11111111	8.728863392	0.648845512	0.766666667	-0.066666667	-0.033333333	0.733333333	0.079647101	0.00651738
3	M	29		591.7347	47.87069693	1236.110477	15.15	98.45	94.43578557	40.16666667	20.26954136	64.98525534	5.7	0.8	7.437879569	15.2	62.85	33.76370944	51.73209564	12.887472	74.89082519	5.05	0.9	7.385979853	1.341841883	119.9419098	5.349409175	3.37288779	43.68226596	0.324704844	0.026268271	0.384627555	0.031115953	-0.05917347	0.35504082	5.065235282	5.487338222	36.41951846	11.40350877	-12.5	7.382069357	0.548733822	0.65	-0.1	-0.05	0.6	0.059922711	0.004847682
4	M	37		503.52	41.99398987	1199.028722	15.4	97.8	92.4	39.7	20.760432		6.1	0.6	7.398	15.4	63.6	32.6	49.8	13.418184		5.5	0.6	7.355		104.5329272	4.662168553	3.071472	36.96968713	0.274808008	0.022919218	0.302112	0.025196394	0	0.302112	5.45773768	5.45773768	35.36654729	9.836065574	0	3.274642608	0.545773768	0.6				0.027303992	0.002277176
4	M	25		753.6	60.04401877	1255.079216	13.8	97.6	86.1	40	18.575868		5.4	0.5	7.418	14.4	66.3	33.7	49.6	13.085292		5	0.6	7.378		139.9877412	6.24345326	4.06944	41.37698074	0.30756889	0.024505934	0.30144	0.024017608	-0.07536	0.26376	6.12199224	6.99656256	29.55757438	7.407407407	-20	2.448796896	0.408132816	0.4				-0.00612889	-0.000488327
4	M	41		646	54.7037101	1180.907106	15.9	97.7	91.4	40.8	21.090162		5.5	1.3	7.397	16	63.6	31.6	53.2	13.73064		4.9	1.3	7.349		136.2424465	6.076413115	3.553	47.54251212	0.35339934	0.029926091	0.3876	0.032822226	0	0.3876	5.47057802	5.47057802	34.89552143	10.90909091	0	7.359522	0.547057802	0.6	0	0	0.6	0.03420066	0.002896135
4	M	30		435.9	35.39835206	1231.413257	15.5	98	95.2	39.7	20.944		5.4	0.8	7.405	15.3	65.2	37.5	49.5	13.679316		4.9	0.6	7.347		91.294896	4.071752362	2.35386	31.66675756	0.235389564	0.0191154	0.21795	0.017699176	0.08718	0.26154	6.480098128	5.400081773	34.68622995	9.259259259	25	3.240049064	0.540008177	0.5				-0.017439564	-0.001416224
5	M	28	25.30612245	645.24	52.00086078	1240.825614	15.1	89.8	95.1	39.2	20.7	58.85595433	5.2	0.7	7.405	15.2	64.6	34.7	49	13.7	65.99143486	4.6	0.7	7.355	1.019354362	133.56468	5.956984728	3.355248	45.1668	0.33573988	0.027057781	0.387144	0.031200516	0	0.387144	5.203333333	5.203333333	33.81642512	11.53846154	0	7	0.520333333	0.6	0	0	0.6	0.05140412	0.004142735
5	M	24	30.44982699	617.58	49.0194713	1259.866709	14.2	96.3	92.9	46.1	19.3	65.20842377	5.5	0.6	7.38	14.2	67.9	36.5	55.9	13.6	71.89137085	5	0.7	7.336	1.172446855	119.19294	5.316005124	3.39669	35.20206	0.261668646	0.02076955	0.30879	0.024509736	-0.061758	0.277911	5.0844	5.649333333	29.53367876	9.090909091	-16.66666667	5.7	0.4237	0.5	-0.1	-0.05	0.45	0.047121354	0.003740186
5	M	26	26.17383255	924.9	73.97365957	1250.309915	15	96.1	91.9	46.4	20.4	64.78224472	5.4	0.7	7.374	14.9	71.9	39.7	54.5	15	69.11325153	4.9	0.8	7.33	0.802038297	188.6796	8.41511016	4.99446	49.9446	0.37125486	0.029693027	0.46245	0.03698683	-0.09249	0.416205	4.8168	5.352	26.47058824	9.259259259	-14.28571429	5.4	0.4014	0.5	-0.1	-0.05	0.45	0.09119514	0.007293803
5	M	21	23.29122996	697.2	54.71071498	1274.33904	13.2	96.9	99.9	37.2	18.2	53.79081658	3.8	0.6	7.39	13.2	66.1	35.5	46.8	12.2	61.11650638	3.4	0.6	7.343	1.2209483	126.8904	5.65931184	2.64936	41.832	0.3109512	0.024400979	0.27888	0.021884286	0	0.27888	6.69	6.69	32.96703297	10.52631579	0	6	0.446	0.4	0	0	0.4	-0.0320712	-0.002516693
5	M	23	20.67289484	766.32	60.59434528	1264.672465	14.2	96.5	95	39.5	19.4	57.5698996	4.5	0.4	7.393	14.2	69.2	38.3	49.3	13.8	64.40589594	4	0.5	7.343	1.220713633	148.66608	6.630507168	3.44844	42.91392	0.318993472	0.025223406	0.38316	0.030297173	-0.076632	0.344844	4.9952	5.550222222	28.86597938	11.11111111	-25	5.6	0.416266667	0.5	-0.1	-0.05	0.45	0.064166528	0.005073767
5	M	22	25.46296296	1142.88	90.02623902	1269.496552	13.9	95.3	88.3	46.6	18.7	60.53928859	5	0.3	7.343	13.7	72.6	42.1	53	13.9	63.95708892	4.5	0.4	7.309	0.712041735	213.71856	9.531847776	5.7144	54.85824	0.407779584	0.032121362	0.57144	0.04501312	-0.114288	0.514296	4.2816	4.757333333	25.6684492	10	-33.33333333	4.8	0.3568	0.5	-0.1	-0.05	0.45	0.163660416	0.012891757
5	M	26	26.45200034	777.66	62.19737929	1250.309915	15.2	95.9	89.8	41.1	20.5	58.32746152	5.1	0.5	7.381	14.8	64.2	35.5	50.6	13.3	63.87148338	4.4	0.6	7.327	0.770003035	159.4203	7.11014538	3.966066	55.99152	0.416203632	0.033288037	0.544362	0.043538166	-0.077766	0.505479	4.587428571	4.940307692	35.12195122	13.7254902	-20	7.2	0.5352	0.7	-0.1	-0.05	0.65	0.128158368	0.010250128
5	M	26	20.71610537	929.94	74.37675963	1250.309915	14.6	96	90.5	45.5	19.8	64.68365387	5.1	0.6	7.382	14.1	69.4	37.5	52.1	13.7	67.12046112	4.3	0.6	7.337	0.3994766	184.12812	8.212114152	4.742694	56.72634	0.421665794	0.033724902	0.743952	0.059501408	0	0.743952	3.40075	3.40075	30.80808081	15.68627451	0	6.1	0.453433333	0.8	0	0	0.8	0.322286206	0.025776506
5	M	39	21.82333218	778.02	65.38349024	1189.933418	13.8	95.4	82.2	44.7	18.5	66.80927063	5.2	0.5	7.404	13.6	65.4	35.2	54.2	12.5	73.15090984	4.7	0.6	7.357	1.056939868	143.9337	6.41944302	4.045704	46.6812	0.34699692	0.029161037	0.38901	0.032691745	-0.077802	0.350109	5.352	5.946666667	32.43243243	9.615384615	-20	6	0.446	0.5	-0.1	-0.05	0.45	0.04201308	0.003530708
5	M	28	22.98749275	1040.94	83.89091813	1240.825614	13.3	95.7	93.2	42.5	18	59.38434748	5.3	0.4	7.375	13.3	70.8	39.8	49.8	13.3	64.36445765	4.9	0.4	7.339	1.059597907	187.3692	8.35666632	5.516982	48.92418	0.363669738	0.02930869	0.416376	0.033556367	0	0.416376	5.2405	5.2405	26.11111111	7.547169811	0	4.7	0.349366667	0.4	0	0	0.4	0.052706262	0.004247677
5	M	27	24.05693475	927	74.42443077	1245.558737	14	95.1	85.2	46.2	18.8	64.15750925	5.5	0.4	7.372	14	72.8	40.9	47.5	14.3	62.12098195	5	0.4	7.344	-0.452561623	174.276	7.7727096	5.0985	41.715	0.3100815	0.024894972	0.4635	0.037212215	0	0.4635	4.014	4.014	23.93617021	9.090909091	0	4.5	0.3345	0.5	0	0	0.5	0.1534185	0.012317243
6	F	23	20.5	732.48	61.69144584	1187.328308	12.1	97	94	41	15.99052	60.60457933	5.3	0.5	7.4	12.1	70	42	50	11.5318	67.72781425	4.9	0.5	7.36	1.597596377	117.1273609	5.223880296	3.882144	32.65923226	0.24276696	0.02044649	0.292992	0.024676578	0	0.292992	4.9714728	4.9714728	27.88352099	7.547169811	0	4.45872	0.33143152	0.4	0	0	0.4	0.05022504	0.004230089
6	F	23	24	808.08	68.05868222	1187.328308	14.2	97	102	39	18.76324	55.15983344	5.3	0.6	7.38	14.3	73	44	47	14.21024	60.92391859	4.9	0.6	7.34	1.265997178	151.6219898	6.762340745	4.282824	36.7918824	0.273486326	0.023033758	0.323232	0.027223473	0	0.323232	5.076595	5.076595	24.26553197	7.547169811	0	4.553	0.338439667	0.4	0	0	0.4	0.049745674	0.004189715
6	F	25	22.7	927.06	78.58161716	1179.741565	14.6	96	86	47	19.08756	68.05932684	6	0.7	7.39	14.6	73	47	55	14.50898	72.97635728	5.6	0.7	7.35	1.073920394	176.9531337	7.892109765	5.56236	42.44618375	0.315516633	0.026744555	0.370824	0.031432647	0	0.370824	5.1051167	5.1051167	23.98724614	6.666666667	0	4.57858	0.340341113	0.4	0	0	0.4	0.055307367	0.004688092
6	F	24	22.4	663	56.01891293	1183.528857	14.5	98	102	41	19.3562	62.15159222	5.7	0.6	7.41	14.5	71	41	52	14.0135	70.63180527	5.2	0.7	7.36	1.587252335	128.331606	5.723589628	3.7791	35.422101	0.263304284	0.02224739	0.3315	0.028009456	-0.0663	0.29835	4.7656884	5.295209333	27.60200866	8.771929825	-16.66666667	5.3427	0.3971407	0.5	-0.1	-0.05	0.45	0.068195716	0.005762066
6	M	26	21.2	564.42	45.14240776	1250.309915	14.7	97	91	44	19.41954	63.71129249	5.5	0.4	7.39	14.8	66	39	56	13.29618	72.78488896	4.9	0.5	7.34	1.481800264	109.6077677	4.888506438	3.10431	34.56146851	0.256906916	0.020547459	0.338652	0.027085445	-0.056442	0.310431	4.5516976	4.965488291	31.53195184	10.90909091	-25	6.12336	0.45516976	0.6	-0.1	-0.05	0.55	0.081745084	0.006537986
6	M	28	21.03	729.3	58.77538244	1240.825614	15.5	98	102	44	20.689	65.23687098	6	1.1	7.4	15	67	41	53	13.6803	70.48343198	5.4	1	7.35	0.748578339	150.884877	6.729465514	4.3758	51.1144491	0.379950738	0.030620801	0.43758	0.035265229	0.07293	0.474045	5.209800333	4.809046462	33.87645609	10	9.090909091	7.0087	0.520980033	0.6	0.1	0.05	0.65	0.057629262	0.004644429
6	M	29	27.54	506.34	40.9623581	1236.110477	15.8	97	95	42	20.87186	63.75602896	5.4	0.8	7.41	15.5	65	36	53	13.7128	72.22530813	4.8	0.9	7.36	1.183015531	105.6825759	4.713442886	2.734236	36.2491844	0.269452271	0.021798397	0.303804	0.024577415	-0.050634	0.278487	5.321567933	5.805346836	34.30005759	11.11111111	-12.5	7.15906	0.532156793	0.6	-0.1	-0.05	0.55	0.034351729	0.002779018
6	M	23	21.5	654.84	51.77941469	1264.672465	16.1	97	94	44	21.26732	66.81109131	5.7	0.6	7.41	15.5	65	37	53	13.7131	72.22530813	4.9	0.6	7.36	0.716714211	139.2669183	6.211304556	3.732588	49.46805425	0.367712537	0.029075713	0.523872	0.041423532	0	0.523872	4.21147765	4.21147765	35.52031944	14.03508772	0	7.55422	0.561530353	0.8	0	0	0.8	0.156159463	0.012347819
6	M	24	25.2	555.06	44.05704158	1259.866709	15.9	96	94	45	20.78724	60.88800553	5.3	0.5	7.36	15.8	72	45	54	15.48486	66.99712053	4.7	0.6	7.32	1.152145828	115.3816543	5.146021784	2.941818	29.43139043	0.218773336	0.0173648	0.333036	0.026434225	-0.055506	0.305283	3.9414358	4.299748145	25.50785963	11.32075472	-20	5.30238	0.39414358	0.6	-0.1	-0.05	0.55	0.114262664	0.009069425
7	M	28	24.07407407	671.31	54.10188123	1240.825614	14.95	97.8	93.8	38	19.9	63.22904944	6.4	0.9	7.45	15	71.35	38.55	45.5	14.5	67.82085279	5.8	1	7.4	0.850333954	133.59069	5.958144774	4.296384	36.25074	0.269463834	0.021716495	0.402786	0.032461129	-0.067131	0.3692205	4.014	4.378909091	27.13567839	9.375	-11.11111111	5.4	0.4014	0.6	-0.1	-0.05	0.55	0.133322166	0.010744634
7	M	22	23.14814815	520.89	41.03122607	1269.496552	15.7	97.6	96.5	38.5	20.8	57.09655321	6	0.5	7.4	15.5	67.4	37.8	47.7	14.09	64.94737347	5.4	0.6	7.36	1.170017923	108.34512	4.832192352	3.12534	34.951719	0.259807778	0.020465418	0.312534	0.024618736	-0.052089	0.2864895	4.987766667	5.4412	32.25961538	10	-20	6.71	0.498776667	0.6	-0.1	-0.05	0.55	0.052726222	0.004153317
7	M	22	24.85836513	856.38	67.45823759	1269.496552	15.6	98	96.3	41.7	20.8	64.75972805	6.5	0.55	7.42	15.8	61.3	33.5	49.8	13.1	67.99372496	5.9	0.65	7.36	0.419999599	178.12704	7.944465984	5.56647	65.94126	0.490163366	0.038610847	0.513828	0.040474943	-0.085638	0.471009	5.723666667	6.244	37.01923077	9.230769231	-18.18181818	7.7	0.572366667	0.6	-0.1	-0.05	0.55	0.023664634	0.001864096
7	M	23	23.19831507	813.69	64.33997914	1264.672465	14.2	97.9	95.3	37.4	18.9	58.0051661	5.15	0.55	7.42	13.95	67.4	37	49.8	12.7	69.2454109	4.55	0.55	7.37	1.81294271	153.78741	6.858918486	4.1905035	50.44878	0.375002598	0.029652152	0.488214	0.038603987	0	0.488214	4.608666667	4.608666667	32.8042328	11.65048544	0	6.2	0.460866667	0.6	0	0	0.6	0.113211402	0.008951836
8	F	27		499.32	42.59670658	1172.203299	13.2	99.1	105	35.2	17.843808	57.78260178	7.3	1	7.445	13.3	47.3	25.8	49.1	8.507206	68.19081847	6.6	1	7.366	1.114775664	89.09770211	3.973757514	3.645036	46.61952111	0.34653844	0.029562998	0.349524	0.029817695	0	0.349524	5.948749274	5.948749274	52.32404428	9.589041096	0	9.336602	0.694020749	0.7	0	0	0.7	0.00298556	0.000254696
8	F	27		733.5	62.57446983	1172.203299	12.5	98.5	95.7	32.7	16.78585	53.02808086	5.9	0.8	7.44	12.2	59.9	32.3	40.4	9.889352	57.08908168	5.2	0.8	7.377	0.588849706	123.1242098	5.491339755	4.32765	50.58581283	0.376021209	0.032078156	0.51345	0.043802129	0	0.51345	4.39405444	4.39405444	41.08518782	11.86440678	0	6.896498	0.512639685	0.7	0	0	0.7	0.137428791	0.011723972
8	F	23		666.18	56.1074806	1187.328308	13.5	98.4	96.6	33.1	18.09036	50.59140006	9.3	2.1	7.414	13.4	56.6	30.9	44.5	10.255796	59.41189288	8.6	2	7.351	1.125843482	120.5143602	5.374940467	6.195474	52.19229846	0.387962752	0.032675272	0.466326	0.039275236	0.066618	0.499635	4.991736491	4.658954059	43.30794965	7.52688172	4.761904762	7.834564	0.582369257	0.7	0.1	0.05	0.75	0.078363248	0.006599965
8	F	30		654.6	56.38310304	1160.986119	12.9	97.8	85.9	39	17.163408	62.40176817	6.7	0.8	7.434	13.1	65.9	35.6	49	11.674886	69.99768878	6.3	0.8	7.382	1.383964683	112.3516688	5.010884427	4.38582	35.92786501	0.267063797	0.023003186	0.26184	0.022553241	0	0.26184	6.11970203	6.11970203	31.97804306	5.970149254	0	5.488522	0.407980135	0.4	0	0	0.4	-0.005223797	-0.000449945
8	F	26		448.38	38.12864067	1175.966392	13.5	98	93.1	39.4	18.0075	60.64307912	6.3	1.1	7.417	13.5	51.8	29.5	51.2	9.45912	69.64277822	5.6	1.1	7.358	1.052795863	80.7420285	3.601094471	2.824794	38.32922624	0.284913915	0.024228066	0.313866	0.026690048	0	0.313866	5.446539257	5.446539257	47.47122032	11.11111111	0	8.54838	0.63542958	0.7	0	0	0.7	0.028952085	0.002461982
8	F	34		433.5	37.82073435	1146.196676	13.7	98	101	32.4	18.29384	53.22092315	6.1	1.3	7.445	13.7	46.4	25.8	48	8.595512	64.92927007	5.3	1.3	7.354	1.20725417	79.3037964	3.536949319	2.64435	42.04225188	0.312514072	0.02726531	0.3468	0.030256587	0	0.3468	5.40681786	5.40681786	53.01417308	13.1147541	0	9.698328	0.720909048	0.8	0	0	0.8	0.034285928	0.002991278
8	M	27		705.36	56.630007	1245.558737	14.9	98.9	98.7	37.6	20.042474	56.87954062	5.7	1.4	7.409	13.7	64.3	33.3	44.9	11.904094	57.50695932	4.6	1.2	7.334	0.077093808	141.3715946	6.305173119	4.020552	57.40487717	0.426709587	0.034258488	0.775896	0.062293008	0.141072	0.846432	3.299743164	3.024764567	40.60566575	19.29824561	14.28571429	8.13838	0.604952913	1.1	0.2	0.1	1.2	0.349186413	0.02803452
8	M	23		772.98	61.12096385	1264.672465	13.3	97.6	91.8	42.6	17.669672	66.16885945	7.3	0.7	7.421	13.4	72.6	38.5	47.9	13.151556	69.75807486	6.7	0.8	7.391	0.794405327	136.5830306	6.091603166	5.642754	34.92413306	0.259602722	0.020527269	0.463788	0.036672578	-0.077298	0.425139	3.358466227	3.663781338	25.56989173	8.219178082	-14.28571429	4.518116	0.335846623	0.6	-0.1	-0.05	0.55	0.204185278	0.016145309
8	M	21		506.16	39.71941407	1274.33904	16	98.7	99.6	38.9	21.46008	61.70094547	5.4	0.7	7.429	15.9	63.2	32.8	51.3	13.563792	70.48290803	4.7	0.8	7.363	1.112163406	108.6223409	4.844556405	2.733264	39.96785134	0.297094362	0.023313604	0.354312	0.02780359	-0.050616	0.329004	5.031063497	5.418068382	36.79524028	12.96296296	-14.28571429	7.896288	0.586957408	0.7	-0.1	-0.05	0.65	0.057217638	0.004489986
8	M	29		569.58	46.07840567	1236.110477	14.4	97.4	90.5	43.3	19.065804	65.78979148	7.7	1.4	7.411	14.8	51.5	29	54.6	10.30048	74.45213267	6.9	1.4	7.358	0.988251112	108.5950064	4.843337286	4.385766	49.92553244	0.371113124	0.03002265	0.455664	0.036862725	0	0.455664	4.88666813	4.88666813	45.97405911	10.38961039	0	8.765324	0.651555751	0.8	0	0	0.8	0.084550876	0.006840074
8	M	37		561.42	46.82289838	1199.028722	14.7	97.7	84.5	39.2	19.498446	65.81960716	7.3	1	7.454	14.7	52.1	28.1	52.5	10.346958	76.16920292	6.6	1.1	7.385	1.130919448	109.4681755	4.882280629	4.098366	51.37828393	0.381911911	0.031851773	0.392994	0.032776029	-0.056142	0.364923	5.830805211	6.279328689	46.93444801	9.589041096	-10	9.151488	0.680260608	0.7	-0.1	-0.05	0.65	0.011082089	0.000924256
8	M	32		554.94	45.40975203	1222.072298	15.4	98.8	98.4	38	20.683568	63.54153764	6.3	0.8	7.452	15.4	60.4	30.9	50.5	12.556844	72.53351726	5.7	0.9	7.382	1.106470409	114.7813923	5.119250095	3.496122	45.09844217	0.335231753	0.027431417	0.332964	0.027245851	-0.055494	0.305217	6.04086484	6.590034371	39.29072586	9.523809524	-12.5	8.126724	0.604086484	0.6	-0.1	-0.05	0.55	-0.002267753	-0.000185566
